# Supplementary material for: Hair Manganese as a Marker of Cardiometabolic Status Rather than Coronary Artery Disease Severity—An Exploratory Pilot Study
Source: Nutrients. 2026 Mar 28;18(7):1089. doi: 10.3390/nu18071089 (PMC13074630; doi:10.3390/nu18071089)
Supplement: Supplementary file 1 [file nutrients-18-01089-s001.zip]

Archive with 1 entries (1 files):
- nutrients-4198315-supplementary.pdf
